# Supplementary material for: Alu Deletions in LAMA2 and CDH4 Genes Are Key Components of Polygenic Predictors of Longevity
Source: Int J Mol Sci. 2022 Nov 4;23(21):13492. doi: 10.3390/ijms232113492 (PMC9657309; doi:10.3390/ijms232113492)
Supplement: Supplementary file 1 [file ijms-23-13492-s001.zip]

Archive with 1 entries (1 files):
- ijms-1982379-supplementary.pdf
